# Supplementary material for: Prioritizing Disease Diagnosis in Neonatal Cohorts through Multivariate Survival Analysis: A Nonparametric Bayesian Approach
Source: Healthcare (Basel). 2024 May 2;12(9):939. doi: 10.3390/healthcare12090939 (PMC11083100; doi:10.3390/healthcare12090939)
Supplement: Supplementary file 1 [file healthcare-12-00939-s001.zip]

Archive with 1 entries (1 files):
- healthcare-2996452-supplementary.pdf
